# Supplementary material for: Safety and Efficacy of Contrast Media Administration via Selected Vascular Access Devices in Computed Tomography
Source: J Clin Med. 2026 Jun 25;15(13):4958. doi: 10.3390/jcm15134958 (PMC13362243; doi:10.3390/jcm15134958)
Supplement: Supplementary file 1 [file jcm-15-04958-s001.zip]

Archive with 1 entries (1 files):
- jcm-4309338-supplementary.pdf
